# Supplementary material for: Optimal Representative Strain selector—a comprehensive pipeline for selecting next-generation reference strains of bacterial species
Source: NAR Genom Bioinform. 2024 Dec 18;6(4):lqae173. doi: 10.1093/nargab/lqae173 (PMC11655286; doi:10.1093/nargab/lqae173)
Supplement: lqae173_Supplemental_Files [file lqae173_supplemental_files.zip]

Archive with 3 entries (3 files):
- SUPPLEMENTARY FIGURE LEGENDS.docx
- Supplementary_Figures.pdf
- Supplementary_tables.zip
